# Supplementary material for: Evaluation of an Injectable Biphasic Calcium Sulfate/Hydroxyapatite Cement for the Augmentation of Fenestrated Pedicle Screws in Osteoporotic Vertebrae: A Biomechanical Cadaver Study
Source: J Funct Biomater. 2022 Dec 1;13(4):269. doi: 10.3390/jfb13040269 (PMC9786089; doi:10.3390/jfb13040269)
Supplement: Supplementary file 1 [file jfb-13-00269-s001.zip]

Archive with 1 entries (1 files):
- jfb-2017945-supplementary.pdf
